# Supplementary material for: Rapid and Effective Recovery of Oleanolic and Maslinic Acids from Olive Leaves Using SFE and pH-Zone Centrifugal Partition Chromatography
Source: Molecules. 2025 Jun 24;30(13):2709. doi: 10.3390/molecules30132709 (PMC12250858; doi:10.3390/molecules30132709)
Supplement: Supplementary file 1 [file molecules-30-02709-s001.zip]

Archive with 1 entries (1 files):
- molecules-3675140-supplementary.pdf
